# Supplementary material for: Ethanolic Extracts of Adlay Testa and Hull and Their Active Biomolecules Exert Relaxing Effect on Uterine Muscle Contraction through Blocking Extracellular Calcium Influx in Ex Vivo and In Vivo Studies
Source: Biomolecules. 2021 Jun 15;11(6):887. doi: 10.3390/biom11060887 (PMC8232605; doi:10.3390/biom11060887)
Supplement: Supplementary file 1 [file biomolecules-11-00887-s001.zip]

Archive with 1 entries (1 files):
- biomolecules-1252255-supplementary.pdf
